# Supplementary material for: Comparability of clinical trials and spontaneous reporting data regarding COVID-19 vaccine safety
Source: Sci Rep. 2022 Jun 29;12:10946. doi: 10.1038/s41598-022-13809-7 (PMC9243073; doi:10.1038/s41598-022-13809-7)
Supplement: Supplementary file 1 — Supplementary Information 1. [file 41598_2022_13809_MOESM1_ESM.xlsx]

## Sheet: RCT
	Polack2020NEJM, Fig 2						Thomas2021NEJM						Baden2021NEJM, Table S3, S4							Sadoff2021NEJM, Fig 1
	Pfizer 1			Pfizer 2			Pfizer 1	Pfizer 2		P1	P2		Moderna 1			Moderna 2				JnJ
Age	55+	16-55		55+	16-55								65+	18-64		65+	18-64			18-59	60+
N	0.423	0.577	8183	0.423	0.577	8183	9839	9839					3762	11406	15168	3692	10985	14677		0.665	0.335	3356
Local AEs
Pain	71	83	77.924	66	78	72.924	78	74		78	73.5		74	86.9	83.7	83.2	89.9	88.2		57	32	48.625
Erythema	5	5	5	7	6	6.423	5	6		5	6.2		2.3	3	2.8	7.5	8.9	8.6		8	4	6.66
Swelling	7	6	6.423	7	6	6.423	7	7		6.7	6.7		4.4	6.7	6.1	10.8	12.6	12.2		7	3	5.66
Systemic AEs										0	0
Headache	25	42	34.809	39	52	46.501	36	49		35.5	47.9		24.5	35.3	32.7	46.2	62.8	58.6		44	30	39.31
Fever	1	4	2.731	11	16	13.885	3	15		2.9	14.5		0.3	0.9	0.8	10	17.4	15.5		12	3	8.985
Chill	6	14	10.616	23	35	29.924	12	32		11.4	31.1		5.4	9.2	8.3	30.9	48.6	44.2
Fatigue	34	47	41.501	51	59	55.616	43	58		42.3	56.9		33.3	38.4	37.2	58.3	67.6	65.3		44	29	38.975
Nausea/Vomiting	0	1	0.577	1	2	1.577	1	2		0.8	1.8		5.2	9.4	8.3	11.8	21.4	19		15	12	13.995
Arthralgia (joint pain)	9	11	10.154	19	22	20.731	10	22		10.1	21.4		16.4	16.6	16.6	35	45.5	42.8
Myalgia (muscle pain)	14	21	18.039	29	37	33.616	19	35		18.6	34.4		19.7	23.7	22.7	47.1	61.6	58		39	24	33.975

## Sheet: VAERS
	age 18+, onset <= 7d						age 18-59, onset <= 7d						age 60+, onset <= 7d
	P1	P2	M1	M2	J		P1	P2	M1	M2	J		P1	P2	M1	M2	J
Pain	7.4	8	12.8	10.8	7		7.4	8.4	12.9	11.2	7.3		7.1	6.7	12.6	10	5.6
Erythema	11.4	10.6	25.3	18.4	7.8		11.2	10.1	24.7	17.8	7.5		11.9	12	26.4	19.3	9
Swelling	9.5	8.9	17.4	13.1	6.8		9.5	9	17.8	13.5	6.6		9.6	8.9	16.6	12.4	7.6
Headache	17.7	26.1	19.1	28	31.2		17.8	27.5	19.8	30.1	32.3		17.3	21.9	18	24.3	25.6
Fever	9.7	23.8	14.5	29.4	26.1		9.8	25.9	14.9	32	28		9.5	17.7	13.8	24.9	16.9
Chills	9.8	21.7	13.8	26.6	24.6		9.5	23.1	13.7	28.4	26		10.6	17.7	13.9	23.4	17.4
Fatigue	14.9	21.1	16.1	23.1	21		14.9	21.9	16.2	23.5	21.4		14.8	18.6	16	22.5	19
Nausea/Vomiting	13.7	16.2	13.9	17.9	20.9		14.2	17	14.7	19.4	21.8		12.4	13.8	12.4	15.4	16.3
Arthralgia	8.7	11.8	9	11.9	10.1		8.2	11.7	8.7	11.8	9.9		10.4	12.1	9.6	12.1	10.9
Myalgia	7.1	10.9	8.7	11.1	11.9		7.2	11.5	8.7	11.5	12.4		6.9	9.1	8.8	10.4	9.7
	age 18+, onset <= 42d						age 18-59, onset <= 42d						age 60+, onset <= 42d
Shingles	7.8	6.8	15.5	10.1	5.3		7.8	6.6	15.2	9.9	5.1		7.8	7.5	15.9	10.4	6.2
Hearing impairment	3.1	2.9	1.8	2.5	2.8		3.1	2.7	1.9	2.5	2.8		3.2	3.3	1.6	2.6	3
Thrombosis	0.8	1.1	0.5	0.9	2.7		0.7	0.9	0.5	0.7	2.1		1.1	1.7	0.6	1.2	5.2
Facial paralysis	1	0.8	0.7	0.6	0.8		1	0.7	0.6	0.6	0.8		1.2	1	0.7	0.6	1.2
Anaphylaxis	0.6	0.3	0.3	0.2	0.2		0.6	0.3	0.4	0.3	0.2		0.4	0.2	0.2	0.1	0.2
Pulmonary embolism	0.3	0.4	0.3	0.5	1		0.2	0.3	0.2	0.3	0.7		0.5	0.9	0.4	0.7	2.1
Myocarditis	0.3	0.8	0.2	0.5	0.2		0.3	0.9	0.2	0.8	0.2		0.2	0.4	0.1	0.2	0.3
GBS	0.1	0.1	0.1	0.1	0.3		0.1	0.1	0.1	0.1	0.3		0.1	0.2	0.1	0.1	0.7

## Sheet: Compare
age 18+ (Table 2)
		P1	P2	M1	M2	J	rank (-- risk increase -->)					correlation
Pain	RCT	78	73.5	83.7	88.2	48.625	J	P2	P1	M1	M2	NA
	VAERS	7.4	8	12.8	10.8	7	J	P1	P2	M2	M1	0.8
Erythema	RCT	5	6.2	2.8	8.6	6.66	M1	P1	P2	J	M2	NA
	VAERS	11.4	10.6	25.3	18.4	7.8	J	P2	P1	M2	M1	-0.4
Swelling	RCT	6.7	6.7	6.1	12.2	5.66	J	M1	P1	P2	M2	NA
	VAERS	9.5	8.9	17.4	13.1	6.8	J	P2	P1	M2	M1	0.36
Headache	RCT	35.5	47.9	32.7	58.6	39.31	M1	P1	J	P2	M2	NA
	VAERS	17.7	26.1	19.1	28	31.2	P1	M1	P2	M2	J	0.6
Fever	RCT	2.9	14.5	0.8	15.5	8.985	M1	P1	J	P2	M2	NA
	VAERS	9.7	23.8	14.5	29.4	26.1	P1	M1	P2	J	M2	0.8
Chills	RCT	11.4	31.1	8.3	44.2		M1	P1	P2	M2	J	NA
	VAERS	9.8	21.7	13.8	26.6	24.6	P1	M1	P2	J	M2	0.8
Fatigue	RCT	42.3	56.9	37.2	65.3	38.975	M1	J	P1	P2	M2	NA
	VAERS	14.9	21.1	16.1	23.1	21	P1	M1	J	P2	M2	0.7
Nausea/Vomiting	RCT	0.8	1.8	8.3	19	13.995	P1	P2	M1	J	M2	NA
	VAERS	13.7	16.2	13.9	17.9	20.9	P1	M1	P2	M2	J	0.8
Arthralgia	RCT	10.1	21.4	16.6	42.8		P1	M1	P2	M2	J	NA
	VAERS	8.7	11.8	9	11.9	10.1	P1	M1	J	P2	M2	1
Myalgia	RCT	18.6	34.4	22.7	58	33.975	P1	M1	J	P2	M2	NA
	VAERS	7.1	10.9	8.7	11.1	11.9	P1	M1	P2	M2	J	0.7
Shingles	VAERS	7.8	6.8	15.5	10.1	5.3	J	P2	P1	M2	M1
Hearing impairment	VAERS	3.1	2.9	1.8	2.5	2.8	M1	M2	J	P2	P1
Thrombosis	VAERS	0.8	1.1	0.5	0.9	2.7	M1	P1	M2	P2	J
Facial paralysis	VAERS	1	0.8	0.7	0.6	0.8	M2	M1	J	P2	P1
Anaphylaxis	VAERS	0.6	0.3	0.3	0.2	0.2	M2	J	P2	M1	P1
Pulmonary embolism	VAERS	0.3	0.4	0.3	0.5	1	M1	P1	P2	M2	J
Myocarditis	VAERS	0.3	0.8	0.2	0.5	0.2	M1	J	P1	M2	P2
GBS	VAERS	0.1	0.1	0.1	0.1	0.3	M1	M2	P1	P2	J
age young (Table S1)
Pain	RCT	83	78	86.9	89.9	57	J	P2	P1	M1	M2	NA
	VAERS	7.4	8.4	12.9	11.2	7.3	J	P1	P2	M2	M1	0.8
Erythema	RCT	5	6	3	8.9	8	M1	P1	P2	J	M2	NA
	VAERS	11.2	10.1	24.7	17.8	7.5	J	P2	P1	M2	M1	-0.4
Swelling	RCT	6	6	6.7	12.6	7	J	M1	P1	P2	M2	NA
	VAERS	9.5	9	17.8	13.5	6.6	J	P2	P1	M2	M1	0.15
Headache	RCT	42	52	35.3	62.8	44	M1	P1	J	P2	M2	NA
	VAERS	17.8	27.5	19.8	30.1	32.3	P1	M1	P2	M2	J	0.6
Fever	RCT	4	16	0.9	17.4	12	M1	P1	J	P2	M2	NA
	VAERS	9.8	25.9	14.9	32	28	P1	M1	P2	J	M2	0.8
Chills	RCT	14	35	9.2	48.6		M1	P1	P2	M2	J	NA
	VAERS	9.5	23.1	13.7	28.4	26	P1	M1	P2	J	M2	0.8
Fatigue	RCT	47	59	38.4	67.6	44	M1	J	P1	P2	M2	NA
	VAERS	14.9	21.9	16.2	23.5	21.4	P1	M1	J	P2	M2	0.7
Nausea/Vomiting	RCT	1	2	9.4	21.4	15	P1	P2	M1	J	M2	NA
	VAERS	14.2	17	14.7	19.4	21.8	P1	M1	P2	M2	J	0.8
Arthralgia	RCT	11	22	16.6	45.5		P1	M1	P2	M2	J	NA
	VAERS	8.2	11.7	8.7	11.8	9.9	P1	M1	J	P2	M2	1
Myalgia	RCT	21	37	23.7	61.6	39	P1	M1	J	P2	M2	NA
	VAERS	7.2	11.5	8.7	11.5	12.4	P1	M1	P2	M2	J	0.82
Shingles	VAERS	7.8	6.6	15.2	9.9	5.1	J	P2	P1	M2	M1
Hearing impairment	VAERS	3.1	2.7	1.9	2.5	2.8	M1	M2	P2	J	P1
Thrombosis	VAERS	0.7	0.9	0.5	0.7	2.1	M1	P1	M2	P2	J
Facial paralysis	VAERS	1	0.7	0.6	0.6	0.8	M2	M1	P2	J	P1
Anaphylaxis	VAERS	0.6	0.3	0.4	0.3	0.2	J	M2	P2	M1	P1
Pulmonary embolism	VAERS	0.2	0.3	0.2	0.3	0.7	M1	P1	P2	M2	J
Myocarditis	VAERS	0.3	0.9	0.2	0.8	0.2	M1	J	P1	M2	P2
GBS	VAERS	0.1	0.1	0.1	0.1	0.3	M1	M2	P1	P2	J
age old (Table S2)
Pain	RCT	71	66	74	83.2	32	J	P2	P1	M1	M2	NA
	VAERS	7.1	6.7	12.6	10	5.6	J	P1	P2	M2	M1	0.9
Erythema	RCT	5	7	2.3	7.5	4	M1	P1	P2	J	M2	NA
	VAERS	11.9	12	26.4	19.3	9	J	P2	P1	M2	M1	0
Swelling	RCT	7	7	4.4	10.8	3	J	M1	P1	P2	M2	NA
	VAERS	9.6	8.9	16.6	12.4	7.6	J	P2	P1	M2	M1	0.36
Headache	RCT	25	39	24.5	46.2	30	M1	P1	J	P2	M2	NA
	VAERS	17.3	21.9	18	24.3	25.6	P1	M1	P2	M2	J	0.6
Fever	RCT	1	11	0.3	10	3	M1	P1	J	P2	M2	NA
	VAERS	9.5	17.7	13.8	24.9	16.9	P1	M1	P2	J	M2	0.8
Chills	RCT	6	23	5.4	30.9		M1	P1	P2	M2	J	NA
	VAERS	10.6	17.7	13.9	23.4	17.4	P1	M1	P2	J	M2	0.8
Fatigue	RCT	34	51	33.3	58.3	29	M1	J	P1	P2	M2	NA
	VAERS	14.8	18.6	16	22.5	19	P1	M1	J	P2	M2	0.3
Nausea/Vomiting	RCT	0	1	5.2	11.8	12	P1	P2	M1	J	M2	NA
	VAERS	12.4	13.8	12.4	15.4	16.3	P1	M1	P2	M2	J	0.82
Arthralgia	RCT	9	19	16.4	35		P1	M1	P2	M2	J	NA
	VAERS	10.4	12.1	9.6	12.1	10.9	P1	M1	J	P2	M2	0.74
Myalgia	RCT	14	29	19.7	47.1	24	P1	M1	J	P2	M2	NA
	VAERS	6.9	9.1	8.8	10.4	9.7	P1	M1	P2	M2	J	0.9
Shingles	VAERS	7.8	7.5	15.9	10.4	6.2	J	P2	P1	M2	M1
Hearing impairment	VAERS	3.2	3.3	1.6	2.6	3	M1	M2	J	P1	P2
Thrombosis	VAERS	1.1	1.7	0.6	1.2	5.2	M1	P1	M2	P2	J
Facial paralysis	VAERS	1.2	1	0.7	0.6	1.2	M2	M1	P2	J	P1
Anaphylaxis	VAERS	0.4	0.2	0.2	0.1	0.2	M2	J	P2	M1	P1
Pulmonary embolism	VAERS	0.5	0.9	0.4	0.7	2.1	M1	P1	M2	P2	J
Myocarditis	VAERS	0.2	0.4	0.1	0.2	0.3	M1	P1	M2	J	P2
GBS	VAERS	0.1	0.2	0.1	0.1	0.7	M1	M2	P1	P2	J
